# Supplementary material for: Switch of cell migration modes orchestrated by changes of three-dimensional lamellipodium structure and intracellular diffusion
Source: Nat Commun. 2023 Aug 24;14:5166. doi: 10.1038/s41467-023-40858-x (PMC10449835; doi:10.1038/s41467-023-40858-x)
Supplement: Supplementary file 4 — Source Data [file 41467_2023_40858_MOESM4_ESM.xlsx]

## Sheet: Fig.1f
		Fixed cells	se	Cell body	se	Lamellipodia	se
	0.03	0.00444	0.0001869	0.07088	0.00142	0.08521	0.000933159
	0.06	0.00458	0.000185148	0.12906	0.00294	0.19196	0.0024
	0.09	0.00467	0.000201925	0.16766	0.00412	0.28966	0.00385
	0.12	0.00471	0.000208725	0.20761	0.00536	0.38619	0.00533
	0.15	0.00471	0.00019728	0.24527	0.00672	0.47924	0.00683
	0.18	0.00481	0.000201704	0.27865	0.00786	0.5705	0.00836
	0.21	0.00474	0.000198954	0.31329	0.00912	0.66104	0.00989
	0.24	0.0047	0.000187622	0.34567	0.0103	0.74992	0.01147
	0.27	0.00468	0.000185789	0.37846	0.01156	0.83772	0.01306
	0.3	0.00479	0.000191676	0.40795	0.01272	0.92481	0.01473
	0.33	0.00478	0.00019147	0.43838	0.01402	1.01161	0.01645
	0.36	0.00476	0.000195704	0.46659	0.01522	1.09738	0.01814
	0.39	0.00479	0.000210464	0.49435	0.0163	1.18258	0.0198
	0.42	0.00481	0.000225942	0.52081	0.01738	1.26814	0.02167
	0.45	0.0048	0.000199412	0.54786	0.0185	1.35205	0.02337
	0.48	0.00471	0.000186962	0.57394	0.01954	1.43398	0.02513
	0.51	0.00482	0.000202374	0.60162	0.02097	1.5176	0.02698
	0.54	0.00477	0.000186258	0.62472	0.02176	1.59814	0.02872
	0.57	0.0048	0.000198231	0.65067	0.02291	1.67886	0.0305
	0.6	0.00476	0.000193752	0.67337	0.02384	1.75939	0.03239
	0.63	0.00477	0.000198347	0.69677	0.02479	1.83948	0.03427
	0.66	0.00486	0.000182532	0.72093	0.02587	1.9186	0.03623
	0.69	0.00483	0.000198554	0.74121	0.02663	1.99783	0.03818
	0.72	0.00492	0.000214455	0.76502	0.0278	2.07732	0.04009
	0.75	0.00476	0.000197647	0.78821	0.02892	2.15666	0.0422
	0.78	0.00487	0.00019748	0.81005	0.0299	2.23497	0.04422
	0.81	0.00475	0.000177545	0.83435	0.03093	2.31239	0.04626
	0.84	0.00473	0.000189316	0.85826	0.03238	2.38987	0.04852
	0.87	0.00481	0.000192625	0.8799	0.03324	2.46804	0.0508
	0.9	0.00484	0.000189386	0.90615	0.03458	2.54473	0.05286
	0.93	0.00489	0.000213463	0.92957	0.03557	2.62241	0.05529
	0.96	0.00488	0.000206877	0.95496	0.03682	2.69966	0.05768
	0.99	0.00483	0.000187816	0.97754	0.03804	2.77823	0.06012

## Sheet: Fig.1g
	Time (s)	D (μm2/s)	Cell speed (μm/s)
	30	0.747	0.148
	90	0.786	0.16
	150	0.88	0.194
	210	0.879	0.243
	270	0.952	0.264
	330	0.897	0.168
	390	0.819	0.191
	450	0.785	0.127
	510	0.739	0.105
	570	0.668	0.085

## Sheet: Fig.1j
	Ⅰ		Ⅱ		Ⅲ
Time (s)	MSD		MSD		MSD
0.03	0.05022	0.00185	0.05354	0.00124	0.03981	0.00124
0.06	0.1052	0.00492	0.12773	0.00376	0.0897	0.00319
0.09	0.1407	0.00697	0.17996	0.00602	0.12952	0.00481
0.12	0.17895	0.00875	0.24085	0.00806	0.17157	0.00675
0.15	0.22168	0.01162	0.29421	0.01017	0.21201	0.009
0.18	0.25952	0.01443	0.36064	0.0135	0.2528	0.01143
0.21	0.29919	0.01818	0.42311	0.01672	0.29346	0.01358
0.24	0.33776	0.0213	0.47444	0.01973	0.33677	0.0169
0.27	0.37687	0.02459	0.54388	0.02272	0.37663	0.01914
0.3	0.4189	0.02814	0.59758	0.02682	0.41031	0.02172
0.33	0.45824	0.03188	0.66248	0.03007	0.44952	0.02489
0.36	0.50242	0.03686	0.71809	0.03453	0.48886	0.02781
0.39	0.54052	0.0415	0.78216	0.03799	0.52612	0.03054
0.42	0.58384	0.04562	0.83441	0.04173	0.56168	0.0327
0.45	0.63103	0.05196	0.90664	0.0468	0.5973	0.03508
0.48	0.6788	0.05682	0.96141	0.05184	0.62354	0.0373
0.51	0.71785	0.06275	1.03126	0.0571	0.65252	0.03899
0.54	0.76614	0.06784	1.10295	0.06333	0.68147	0.04184
0.57	0.81109	0.07389	1.16137	0.06847	0.70772	0.04427
0.6	0.86245	0.07966	1.23517	0.07355	0.73211	0.04562
0.63	0.91365	0.08812	1.3015	0.07942	0.7521	0.04727
0.66	0.96318	0.0941	1.38077	0.08689	0.78195	0.05207
0.69	1.01763	0.10226	1.43528	0.09088	0.80239	0.0538
0.72	1.05528	0.10763	1.51055	0.09595	0.82172	0.05637
0.75	1.1027	0.11613	1.58872	0.10425	0.85212	0.06027
0.78	1.16428	0.12459	1.66017	0.11039	0.87819	0.06454
0.81	1.20871	0.128	1.72641	0.11423	0.90679	0.0673
0.84	1.24211	0.13227	1.79306	0.12252	0.93814	0.07173
0.87	1.27989	0.13511	1.85348	0.12639	0.9614	0.07514
0.9	1.33065	0.13721	1.90815	0.13313	0.9845	0.07839
0.93	1.38634	0.14386	1.97946	0.14027	1.02764	0.08394
0.96	1.4413	0.15015	2.05247	0.14838	1.03864	0.08671
0.99	1.49081	0.15349	2.10278	0.15362	1.08101	0.09178

## Sheet: Fig.1k
			Ⅰ	Ⅱ	Ⅲ
		D	Relative Frequency	Relative Frequency	Relative Frequency
		0.05	0.04697	0.02174	0.03318
		0.15	0.08176	0.0474	0.08769
		0.25	0.09698	0.07728	0.12482
		0.35	0.09654	0.08149	0.12087
		0.45	0.09089	0.08874	0.10394
		0.55	0.08567	0.07933	0.09356
		0.65	0.07806	0.07307	0.0808
		0.75	0.0785	0.07003	0.06252
		0.85	0.05284	0.05299	0.05598
		0.95	0.04044	0.05024	0.04334
		1.05	0.04218	0.04212	0.0351
		1.15	0.03783	0.03869	0.02359
		1.25	0.02674	0.03408	0.02314
		1.35	0.02588	0.02899	0.01682
		1.45	0.02588	0.02733	0.01512
		1.55	0.01566	0.02262	0.01524
		1.65	0.01326	0.019	0.01219
		1.75	0.00718	0.01929	0.01083
		1.85	0.00783	0.01861	0.00722
		1.95	0.00587	0.01812	0.00677
		2.05	0.00413	0.0144	0.00621
		2.15	0.00348	0.01077	0.00474
		2.25	0.00587	0.00813	0.0026
		2.35	0.00413	0.00695	0.00248
		2.45	0.00413	0.00597	0.00113
		2.55	0.00522	0.00519	0.00158
		2.65	0.00283	0.00519	0.00147
		2.75	0.00326	0.00411	0.00124
		2.85	0.00109	0.00372	0.000902833
		2.95	0.000652316	0.00323	0.00124
		3.05	0.000434877	0.00215	0.000789979
		3.15	0.000434877	0.00176	0.00102
		3.25	0.000434877	0.00167	0.000338562
		3.35	0.000217439	0.00186	0.000677124
		3.45	0.0013	0.00157	0.000112854
		3.55	0.000434877	0.00167	0
		3.65	0.000652316	0.00108	0.000112854
		3.75	0.000652316	0.00108	0
		3.85	0.000652316	0.00157	0
		3.95	0.000217439	0.000783546	0.000225708
		4.05	0.000217439	0.000979432	0.000112854
		4.15	0	0.00127	0.000338562
		4.25	0.000434877	0.000685602	0
		4.35	0.000217439	0.000195886	0
		4.45	0.000434877	0.00029383	0
		4.55	0.000217439	0.000195886	0
		4.65	0.000434877	0.000195886	0
		4.75	0	0	0
		4.85	0	0.00029383	0
		4.95	0.000217439	0	0
		5.05	0	0.00029383	0
		5.15	0	0.000587659	0
		5.25	0.000217439	0	0
		5.35	0	0.000195886	0
		5.45	0	0	0
		5.55	0.000217439	0	0
		5.65	0.000217439	9.79432e-05	0
		5.75	0	0	0
		5.85	0	9.79432e-05	0
		5.95	0	0.000195886	0
		6.05	0	0	0
		6.15	0	0	0
		6.25	0	0.000195886	0
		6.35	0	9.79432e-05	0
		6.45	0	0	0
		6.55	0	0	0
		6.65	0	9.79432e-05	0
		6.75	0	0	0
		6.85	0	0	0
		6.95	0	0	0
		7.05	0	0	0
		7.15	0	0	0
		7.25	0	0	0
		7.35	0	0	0
		7.45	0	0	0
		7.55	0	0	0
		7.65	0	0	0
		7.75	0	0	0
		7.85	0	0	0
		7.95	0	0	0

## Sheet: Fig.1l
		D	Cell speed
		0.64158	0.1486
		0.72297	0.0663		Equation	y = a + b*x
		0.67758	0.0986		Plot	A
		0.70324	0.1354		Weight	No Weighting
		1.994	0.1842		Intercept	0.04432 ± 0.01399
		2.2723	0.1533		Slope	0.07226 ± 0.01116
		1.9924	0.1583		Residual Sum of Squares	0.10341
		2.0362	0.1649		Pearson's r	0.62924
		0.76763	0.0882		R-Square (COD)	0.39594
		1.4669	0.1338		Adj. R-Square	0.3865
		0.09986	0.0916
		0.2068	0.0916
		0.82855	0.1307
		1.1442	0.1398
		1.4964	0.1417
		1.1231	0.1602
		1.4948	0.1533
		1.2819	0.1423
		1.1729	0.1928
		1.3988	0.1514
		0.81512	0.1312
		1.3297	0.165
		0.65082	0.0546
		1.2581	0.1156
		1.2585	0.0554
		0.99238	0.022
		0.62578	0.0943
		1.1767	0.0704
		1.3284	0.0491
		1.6845	0.138
		1.6525	0.11557
		1.2486	0.1667
		1.6532	0.2048
		1.4008	0.1296
		0.68649	0.048
		0.79983	0.0795
		0.68352	0.0905
		0.87481	0.1233
		1.109	0.1206
		1.0441	0.075
		1.1217	0.1812
		1.0134	0.0925
		1.1325	0.1555
		1.1763	0.103
		1.0429	0.09
		0.67178	0.0704
		0.49415	0.1079
		0.71402	0.0534
		0.67954	0.0431
		0.51533	0.0524
		0.86544	0.0525
		1.5159	0.2156
		1.448	0.163
		0.89389	0.133
		1.3537	0.151
		1.5244	0.1849
		1.6348	0.167
		1.5651	0.2223
		1.6785	0.129
		1.7184	0.1964
		1.6028	0.1962
		1.5239	0.2138
		1.5847	0.2363
		1.2852	0.1823
		1.4225	0.1596
		1.4218	0.1888

## Sheet: Fig.2e
			Cell speed	sd	D	sd		Cell speed					D
		Fast	0.21126	0.04766	1.53314	0.16138		Fast	Slow	LatA	Bleb		Fast	Slow	LatA	Bleb
		Slow	0.07546	0.02956	0.74835	0.22308		0.2138	0.0795	0.104	0.14		1.5239	0.79983	1.1727	0.5068
		LatA	0.10971	0.0395	0.92845	0.32482		0.1964	0.0905	0.0628	0.0713		1.7184	0.68352	1.1585	0.78379
		Bleb	0.08157	0.03994	0.67643	0.17929		0.2048	0.1233	0.1279	0.1677		1.6532	0.87481	0.92334	0.93333
								0.3294	0.0663	0.0777	0.0683		1.73	0.72297	0.69221	0.70796
								0.2156	0.0986	0.169	0.042		1.5159	0.67758	1.2396	0.62873
								0.163	0.1354	0.0496	0.076		1.448	0.70324	0.604	0.58055
								0.151	0.0916	0.128	0.0688		1.3537	0.2068	1.0466	0.92591
								0.1849	0.022	0.1343	0.03839		1.5244	0.99238	1.654	0.58252
								0.167	0.0943	0.07	0.03148		1.6348	0.62578	0.75573	0.55086
								0.2223	0.0704	0.1337	0.05795		1.5651	1.1767	1.1106	0.434
								0.1964	0.075	0.0654	0.1292		1.7184	1.0441	0.653	0.99271
								0.1962	0.0534	0.111	0.0855		1.6028	0.71402	1.0147	0.50361
								0.2138	0.0431	0.16668	0.1006		1.5239	0.67954	0.91199	0.56115
								0.2363	0.0524	0.0875	0.0647		1.5847	0.51533	0.34717	0.77805
								0.1823	0.0525	0.158			1.2852	0.86544	0.64254
								0.307	0.059				1.1478	0.69149

## Sheet: Fig.2f
			Distance from the cell body	Fast	se	Slow	se	LatA	se	Bleb	se
			0	0.3679	0.061	0.43052	0.07403	0.65111	0.07721	0.46945	0.07991
			0.2667	0.39943	0.07262	0.29751	0.04946	0.53224	0.0747	0.36807	0.06024
			0.5334	0.40807	0.06164	0.21539	0.03361	0.4907	0.07711	0.27764	0.04804
			0.8001	0.44537	0.06491	0.15413	0.02854	0.36287	0.06642	0.26007	0.04837
			1.0668	0.42347	0.05717	0.13264	0.02216	0.23605	0.05027	0.24466	0.05979
			1.3335	0.43339	0.05399	0.14186	0.03331	0.17862	0.04232	0.27967	0.07778
			1.6002	0.48082	0.06165	0.12725	0.04114	0.15384	0.04212	0.32527	0.08896
			1.8669	0.52026	0.05623	0.12735	0.04218	0.15034	0.04638	0.24833	0.06638
			2.1336	0.5706	0.05741	0.11587	0.02783	0.12529	0.03461	0.18718	0.06309
			2.4003	0.50677	0.06048	0.0808	0.0179	0.11566	0.03495	0.11959	0.03775
			2.667	0.4796	0.05455	0.07336	0.01671	0.10602	0.02702	0.10573	0.04091
			2.9337	0.46984	0.05429	0.06044	0.01168	0.08676	0.02099	0.113	0.05756
			3.2004	0.46931	0.05354	0.05028	0.00968	0.07363	0.01246	0.10293	0.0495
			3.4671	0.4793	0.05927	0.05456	0.01304	0.09422	0.01733	0.09076	0.04171
			3.7338	0.47545	0.06865	0.08288	0.02699	0.09244	0.01693	0.06828	0.02262
			4.0005	0.46969	0.07484	0.10014	0.04742	0.09513	0.02065	0.0591	0.01083
			4.2672	0.48231	0.07443	0.12018	0.06675	0.09177	0.02011	0.05507	0.01132
			4.5339	0.50573	0.06408	0.15281	0.0744	0.09036	0.02034	0.05409	0.01377
			4.8006	0.4501	0.05873	0.14707	0.0667	0.08304	0.01925	0.04804	0.01468
			5.0673	0.43755	0.0576	0.13786	0.06295	0.09191	0.01764	0.0505	0.01667
			5.334	0.43406	0.06863	0.15573	0.05959	0.14831	0.02897	0.0795	0.02855
			5.6007	0.45879	0.07306	0.18168	0.06922	0.18524	0.04879	0.09177	0.04313
			5.8674	0.48736	0.07005	0.16969	0.06408	0.23885	0.06476	0.11606	0.04977
			6.1341	0.47723	0.06465	0.16854	0.05802	0.28354	0.0744	0.17912	0.06535
			6.4008	0.45043	0.06125	0.17242	0.04062	0.34217	0.08469	0.26302	0.07876
			6.6675	0.41837	0.05451	0.22395	0.03994	0.39878	0.0697	0.32386	0.07782
			6.9342	0.40265	0.04867	0.30304	0.06584	0.50092	0.08314	0.36723	0.08497
			7.2009	0.36596	0.0478	0.32421	0.07684	0.4713	0.08538	0.43509	0.08799
			7.4676	0.41198	0.05869	0.35669	0.06817	0.47332	0.08184	0.45116	0.08351
			7.7343	0.41013	0.05768	0.42709	0.07088	0.51158	0.09317	0.45318	0.08461
			8.001	0.43784	0.0659	0.54025	0.08329	0.48723	0.08251	0.44775	0.07732
			8.2677	0.45199	0.0775	0.62191	0.07529	0.47232	0.0726	0.5151	0.08088
			8.5344	0.43696	0.07781	0.66685	0.08114	0.49171	0.08017	0.55417	0.08248
			8.8011	0.412	0.07296	0.67634	0.0731	0.44646	0.05458	0.50816	0.0775
			9.0678	0.40567	0.07196	0.65241	0.0767	0.39701	0.04921	0.44172	0.08169
			9.3345	0.39425	0.08528	0.59775	0.07022	0.44414	0.06408	0.39127	0.08892
			9.6012	0.35075	0.07401	0.52946	0.07847	0.41237	0.05633	0.33882	0.08418
			9.8679	0.28317	0.05949	0.54254	0.09834	0.31254	0.06186	0.34727	0.08699
			10.1346	0.21985	0.05087	0.46724	0.09615	0.25963	0.06452	0.33333	0.0844
			10.4013	0.16263	0.04689	0.43434	0.10109	0.1887	0.06953	0.31255	0.08209
			10.668	0.15547	0.04107	0.32952	0.10637	0.11621	0.04778	0.23291	0.07241
			10.9347	0.09192	0.02915	0.19022	0.07661	0.05235	0.02118	0.14818	0.05228

## Sheet: Fig.2g
													Inset
			Distance from the cell body	Fast	se	Slow	se	LatA	se	Bleb	se		Distance from the cell body	Fast	se	Slow	se	LatA	se	Bleb	se
			0	1	0.03797	1.05978	0.02156	1.05632	0.00323	1.05776	0.00152		0	0.94247	0.03797	0.99881	0.00119	0.99555	0.00323	0.99691	0.00152
			0.2667	1	0.0354	1.01965	0.02841	1.01245	0.01728	1.04916	0.00874		0.2667	0.8856	0.0354	0.903	0.02447	0.89662	0.01728	0.92913	0.00874
			0.5334	1	0.03243	0.9855	0.03054	0.96576	0.02663	1.02619	0.01014		0.5334	0.82181	0.03243	0.80989	0.02715	0.79367	0.02663	0.84333	0.01014
			0.8001	1	0.03203	0.96001	0.03163	0.95338	0.02466	1.00823	0.01212		0.8001	0.76344	0.03203	0.73291	0.03067	0.72785	0.02466	0.76973	0.01212
			1.0668	1	0.03155	0.95465	0.03134	0.92181	0.03005	0.97092	0.01158		1.0668	0.72805	0.03155	0.69503	0.03183	0.67112	0.03005	0.70688	0.01158
			1.3335	1	0.03149	0.90927	0.03131	0.90996	0.03611	0.9421	0.01265		1.3335	0.69319	0.03149	0.6303	0.03194	0.63078	0.03611	0.65305	0.01265
			1.6002	1	0.03139	0.88194	0.03447	0.86688	0.03211	0.90058	0.01205		1.6002	0.65726	0.03139	0.57966	0.03531	0.56976	0.03211	0.59191	0.01205
			1.8669	1	0.0332	0.88633	0.03665	0.82001	0.03008	0.85078	0.01297		1.8669	0.62469	0.0332	0.55368	0.03689	0.51225	0.03008	0.53147	0.01297
			2.1336	1	0.0333	0.8458	0.03424	0.78578	0.03023	0.81725	0.01406		2.1336	0.60939	0.0333	0.51542	0.03535	0.47884	0.03023	0.49802	0.01406
			2.4003	1	0.03174	0.83428	0.03218	0.79794	0.03161	0.78272	0.01294		2.4003	0.58674	0.03174	0.48951	0.03276	0.46819	0.03161	0.45925	0.01294
			2.667	1	0.03398	0.80779	0.02854	0.76418	0.02763	0.74608	0.01284		2.667	0.55924	0.03398	0.45175	0.02651	0.42736	0.02763	0.41724	0.01284
			2.9337	1	0.03762	0.80887	0.03043	0.72356	0.02584	0.6975	0.01124		2.9337	0.5425	0.03762	0.43881	0.02977	0.39253	0.02584	0.37839	0.01124
			3.2004	1	0.03242	0.84569	0.03179	0.74937	0.02416	0.70402	0.01087		3.2004	0.50366	0.03242	0.42594	0.03039	0.37742	0.02416	0.35459	0.01087
			3.4671	1	0.03279	0.85034	0.03176	0.74981	0.02408	0.70015	0.01108		3.4671	0.48503	0.03279	0.41244	0.03121	0.36368	0.02408	0.33959	0.01108
			3.7338	1	0.03006	0.92401	0.03511	0.78579	0.02819	0.72693	0.01094		3.7338	0.45542	0.03006	0.42081	0.03011	0.35786	0.02819	0.33106	0.01094
			4.0005	1	0.02983	0.94332	0.03941	0.79594	0.02934	0.70175	0.01116		4.0005	0.44305	0.02983	0.41794	0.02864	0.35264	0.02934	0.31091	0.01116
			4.2672	1	0.03122	0.9261	0.03967	0.80019	0.02402	0.69115	0.01274		4.2672	0.43133	0.03122	0.39946	0.02604	0.34515	0.02402	0.29812	0.01274
			4.5339	1	0.03089	0.94374	0.04201	0.82514	0.02461	0.70684	0.01316		4.5339	0.41522	0.03089	0.39186	0.02808	0.34262	0.02461	0.2935	0.01316
			4.8006	1	0.03228	1.01582	0.0457	0.91344	0.04147	0.72067	0.01307		4.8006	0.39832	0.03228	0.40462	0.03649	0.36384	0.04147	0.28706	0.01307
			5.0673	1	0.03072	1.12379	0.0469	0.9476	0.03278	0.75716	0.01517		5.0673	0.3825	0.03072	0.42985	0.04161	0.36246	0.03278	0.28961	0.01517
			5.334	1	0.03073	1.15453	0.04937	1.00234	0.03338	0.79874	0.01827		5.334	0.37749	0.03073	0.43582	0.04339	0.37837	0.03338	0.30152	0.01827
			5.6007	1	0.02852	1.24168	0.05094	1.07207	0.03291	0.84161	0.01834		5.6007	0.36091	0.02852	0.44813	0.04145	0.38692	0.03291	0.30374	0.01834
			5.8674	1	0.02474	1.37253	0.05517	1.12269	0.03086	0.94107	0.02002		5.8674	0.33808	0.02474	0.46403	0.04338	0.37956	0.03086	0.31816	0.02002
			6.1341	1	0.02575	1.37969	0.06159	1.20033	0.03164	1.02728	0.02197		6.1341	0.32922	0.02575	0.45422	0.04803	0.39517	0.03164	0.3382	0.02197
			6.4008	1	0.02638	1.46493	0.05969	1.23503	0.0273	1.10679	0.02281		6.4008	0.31472	0.02638	0.46104	0.04575	0.38869	0.0273	0.34833	0.02281
			6.6675	1	0.02782	1.54087	0.05717	1.30191	0.02754	1.19252	0.02451		6.6675	0.30286	0.02782	0.46667	0.04182	0.3943	0.02754	0.36117	0.02451
			6.9342	1	0.02599	1.58838	0.05769	1.43444	0.02556	1.22999	0.02506		6.9342	0.2935	0.02599	0.46619	0.04494	0.42101	0.02556	0.361	0.02506
			7.2009	1	0.0237	1.82234	0.0529	1.51412	0.02439	1.37894	0.02534		7.2009	0.26144	0.0237	0.47644	0.04527	0.39586	0.02439	0.36052	0.02534
			7.4676	1	0.0259	1.93492	0.0461	1.50176	0.02873	1.41518	0.02504		7.4676	0.25232	0.0259	0.48821	0.04326	0.37892	0.02873	0.35707	0.02504
			7.7343	1	0.02641	2.04096	0.03875	1.45722	0.0291	1.46984	0.02469		7.7343	0.23378	0.02641	0.47714	0.03637	0.34067	0.0291	0.34362	0.02469
			8.001	1	0.02411	2.11257	0.03617	1.51359	0.03034	1.53517	0.02355		8.001	0.21311	0.02411	0.4502	0.03656	0.32255	0.03034	0.32715	0.02355
			8.2677	1	0.02433	2.04024	0.03342	1.54931	0.03635	1.46357	0.02185		8.2677	0.20442	0.02433	0.41707	0.03375	0.31671	0.03635	0.29919	0.02185
			8.5344	1	0.02747	2.03188	0.03536	1.51831	0.03498	1.38076	0.02035		8.5344	0.19065	0.02747	0.38737	0.03778	0.28946	0.03498	0.26324	0.02035
			8.8011	1	0.03085	1.74658	0.03109	1.31572	0.03283	1.13476	0.02008		8.8011	0.19069	0.03085	0.33305	0.02971	0.25089	0.03283	0.21638	0.02008
			9.0678	1	0.03528	1.62059	0.03183	1.17894	0.02992	0.98325	0.02016		9.0678	0.17735	0.03528	0.28741	0.02653	0.20908	0.02992	0.17438	0.02016
			9.3345	1	0.0333	1.58898	0.03439	1.18115	0.02365	0.92609	0.01884		9.3345	0.14353	0.0333	0.22806	0.02525	0.16953	0.02365	0.13292	0.01884
			9.6012	1	0.03085	1.5031	0.0383	0.96741	0.01838	0.69583	0.01296		9.6012	0.12275	0.03085	0.1845	0.02507	0.11875	0.01838	0.08541	0.01296
			9.8679	1	0.03116	1.22401	0.03701	0.70185	0.01324	0.52526	0.009		9.8679	0.09987	0.03116	0.12224	0.01717	0.07009	0.01324	0.05246	0.009
			10.1346	1	0.03389	1.05129	0.02644	0.71604	0.0101	0.37082	0.00482		10.1346	0.08136	0.03389	0.08553	0.01464	0.05826	0.0101	0.03017	0.00482
			10.4013	1	0.03469	0.94175	0.01706	0.48758	0.01146	0.24234	0.00281		10.4013	0.07323	0.03469	0.06896	0.01395	0.0357	0.01146	0.01775	0.00281
			10.668	1	0.03617	0.74093	0.00958	0.59916	0.01181	0.21178	0.00248		10.668	0.05307	0.03617	0.03932	0.00826	0.0318	0.01181	0.01124	0.00248
			10.9347	1	0.03678	0.03529	0.00115	0.11922	0.00264	0.12191	0.00247		10.9347	0.06008	0.03678	0.00212	0.00145	0.00716	0.00264	0.00732	0.00247

## Sheet: Fig.2h
			Time	Fast	se	Slow	se	LatA	se	Bleb	se
			0.188	0.97455	0.00933	0.97047	0.00469	0.97555	0.00682	0.95937	0.01188
			0.376	0.96217	0.00763	0.9803	0.00363	0.97672	0.00482	0.98354	0.00541
			0.564	0.97735	0.00739	0.98487	0.00349	0.9774	0.00513	0.96993	0.00477
			0.752	0	0	0	0	0	0	0	0
			0.94	0.16132	0.00987	0.09516	0.00689	0.1007	0.00877	0.09304	0.00749
			1.128	0.26138	0.01452	0.15077	0.00985	0.16123	0.01352	0.15858	0.01123
			1.316	0.33433	0.01649	0.19757	0.01242	0.21578	0.0174	0.20223	0.01686
			1.504	0.37714	0.01696	0.23458	0.01555	0.25197	0.01937	0.25198	0.02101
			1.692	0.4222	0.01868	0.26179	0.01649	0.28468	0.02172	0.27409	0.02222
			1.88	0.45428	0.01983	0.28554	0.01758	0.30685	0.02328	0.29589	0.0235
			2.068	0.46356	0.02156	0.30439	0.01962	0.33126	0.02489	0.32087	0.02468
			2.256	0.4785	0.02169	0.3239	0.02029	0.34046	0.0248	0.34081	0.02719
			2.444	0.49834	0.02178	0.33625	0.02093	0.3574	0.02431	0.36013	0.02965
			2.632	0.51846	0.02449	0.34679	0.02071	0.37339	0.02558	0.36261	0.02952
			2.82	0.52425	0.02293	0.35829	0.02237	0.38615	0.02655	0.38176	0.03151
			3.008	0.53594	0.02484	0.36991	0.02309	0.3934	0.02761	0.38427	0.03071
			3.196	0.54649	0.02338	0.37753	0.02282	0.41158	0.02907	0.40107	0.03276
			3.384	0.54855	0.02419	0.39256	0.02476	0.41575	0.02821	0.40585	0.03214
			3.572	0.55651	0.02502	0.39796	0.02529	0.42734	0.02853	0.41714	0.03214
			3.76	0.56291	0.02679	0.40757	0.02576	0.43075	0.02845	0.4246	0.03585
			3.948	0.5643	0.02425	0.41134	0.02521	0.43139	0.02798	0.42547	0.03487
			4.136	0.57051	0.02596	0.41757	0.02594	0.43662	0.02847	0.44048	0.03623
			4.324	0.57064	0.02642	0.42513	0.02563	0.44033	0.02889	0.43749	0.03434
			4.512
			4.7
			4.888
			5.076
			5.264
			5.452
			5.64
			5.828
			6.016
			6.204
			6.392
			6.58
			6.768
			6.956
			7.144
			7.332
			7.52
			7.708
			7.896
			8.084
			8.272
			8.46
			8.648
			8.836
			9.024
			9.212
			9.4
			9.588
			9.776
			9.964
			10.152
			10.34
			10.528
			10.716
			10.904
			11.092
			11.28
			11.468
			11.656
			11.844
			12.032
			12.22
			12.408
			12.596
			12.784
			12.972
			13.16
			13.348
			13.536
			13.724
			13.912
			14.1
			14.288
			14.476
			14.664
			14.852
			15.04
			15.228
			15.416
			15.604
			15.792
			15.98
			16.168
			16.356
			16.544
			16.732
			16.92
			17.108
			17.296
			17.484
			17.672
			17.86
			18.048
			18.236
			18.424
			18.612
			18.8

## Sheet: Fig.3b
				Distance from cell body	Slow	Calyculin A
				0.2667	1	1
				0.52849	0.8904	0.92755
				0.79028	0.89551	0.86156
				1.05206	0.72078	0.79932
				1.31385	0.59416	0.72967
				1.57564	0.52002	0.71585
				1.83743	0.48365	0.7069
				2.09921	0.42957	0.66998
				2.361	0.36638	0.59436
				2.62279	0.32487	0.56879
				2.88458	0.27009	0.57277
				3.14637	0.23693	0.54618
				3.40815	0.26511	0.512
				3.66994	0.31522	0.51176
				3.93173	0.24322	0.54258
				4.19352	0.22523	0.55655
				4.4553	0.28308	0.53866
				4.71709	0.30582	0.49957
				4.97888	0.32116	0.44661
				5.24067	0.36297	0.43451
				5.50246	0.38102	0.42781
				5.76424	0.3925	0.40856
				6.02603	0.38574	0.36442
				6.28782	0.32368	0.35284
				6.54961	0.32866	0.35194
				6.8114	0.40028	0.35313
				7.07318	0.45204	0.34658
				7.33497	0.46226	0.33437
				7.59676	0.44535	0.33182
				7.85855	0.41384	0.33017
				8.12033	0.35308	0.31639
				8.38212	0.26535	0.25817
				8.64391	0.21035	0.21363
				8.9057	0.15994	0.19014
				9.16749	0.13031	0.19829
				9.42927	0.1293	0.19138
				9.69106	0.10301	0.15945
				9.95285	0.09113	0.10405
				10.2146	0.05193	0.04027
				10.4764	0.00843	0.00991
				10.7382	0.00678	0.00198
				11	0	0.00777
				--	--	--
				--	--	--

[truncated: 46 more sheets: Fig.3c, Fig.3e, Fig.3h, Fig.4c, Fig.4d, Fig.4e, Fig.4f, Fig.4g, Fig.4j, Fig.5e, Fig.5f, Fig.5g, Fig.5k, Fig.S2b, Fig.S2d, Fig.S3b, Fig.S3c, Fig.S4a, Fig.S4b, Fig.S5a …]
